# Supplementary material for: Primulina papillosa (Gesneriaceae), a new species from limestone areas of Guangxi, China
Source: PhytoKeys. 2021 May 12;177:55–61. doi: 10.3897/phytokeys.177.63878 (PMC8134418; doi:10.3897/phytokeys.177.63878)
Supplement: XML Treatment for Primulina papillosa [file phytokeys.177.63878-treatment1.xml]

<!DOCTYPE tp:taxon-treatment
  PUBLIC "-//TaxonX//DTD Taxonomic Treatment Publishing DTD v0 20100105//EN" "tax-treatment-NSO.dtd">
<tp:taxon-treatment xmlns:tp="http://www.plazi.org/taxpub"><tp:treatment-meta><kwd-group><label>Taxon classification</label><kwd><named-content xmlns:xlink="http://www.w3.org/1999/xlink" content-type="kingdom">Plantae</named-content></kwd><kwd><named-content xmlns:xlink="http://www.w3.org/1999/xlink" content-type="order">Lamiales</named-content></kwd><kwd><named-content xmlns:xlink="http://www.w3.org/1999/xlink" content-type="family">Gesneriaceae</named-content></kwd></kwd-group><mixed-citation publication-type="journal"><person-group><name><surname>Xin</surname><given-names>Zi-Bing</given-names></name><name><surname>Chou</surname><given-names>Wei-Chuen</given-names></name><name><surname>Maciejewski</surname><given-names>Stephen</given-names></name><name><surname>Fu</surname><given-names>Long-Fei</given-names></name><name><surname>Wen</surname><given-names>Fang</given-names></name></person-group><article-title><italic><tp:taxon-name><tp:taxon-name-part taxon-name-part-type="genus" reg="Primulina">Primulina</tp:taxon-name-part> <tp:taxon-name-part taxon-name-part-type="species" reg="papillosa">papillosa</tp:taxon-name-part></tp:taxon-name></italic> (<tp:taxon-name><tp:taxon-name-part taxon-name-part-type="family">Gesneriaceae</tp:taxon-name-part></tp:taxon-name>), a new species from limestone areas of Guangxi, China</article-title><source>PhytoKeys</source><day>12</day><month>5</month><year>2021</year><volume>177</volume><fpage>55</fpage><lpage>61</lpage><pub-id pub-id-type="doi">10.3897/phytokeys.177.63878</pub-id></mixed-citation></tp:treatment-meta><tp:nomenclature><tp:taxon-name><object-id xmlns:xlink="http://www.w3.org/1999/xlink" content-type="arpha" xlink:type="simple">B3817975-4E85-5924-A5FE-780D9887F1AF</object-id>
            <tp:taxon-name-part taxon-name-part-type="genus" reg="Primulina">Primulina</tp:taxon-name-part>
            <tp:taxon-name-part taxon-name-part-type="species" reg="papillosa">papillosa</tp:taxon-name-part>
            <object-id xmlns:xlink="http://www.w3.org/1999/xlink" content-type="ipni" xlink:type="simple">urn:lsid:ipni.org:names:77217100-1</object-id>
          </tp:taxon-name><tp:taxon-authority>Z.B. Xin, W.C. Chou &amp; F. Wen</tp:taxon-authority><tp:taxon-status xmlns:xlink="http://www.w3.org/1999/xlink" xlink:type="simple">sp. nov.</tp:taxon-status><xref ref-type="fig" rid="F1">Figs 1</xref><xref ref-type="fig" rid="F2">, 2E–F</xref></tp:nomenclature><tp:treatment-sec sec-type="diagnosis" id="SECID0EGNAC"><title>Diagnosis.</title><p>The new species resembles <italic><tp:taxon-name><tp:taxon-name-part taxon-name-part-type="genus" reg="Primulina">Primulina</tp:taxon-name-part> <tp:taxon-name-part taxon-name-part-type="species" reg="linearifolia">linearifolia</tp:taxon-name-part></tp:taxon-name></italic> (Fig. <xref ref-type="fig" rid="F2">2A, B</xref>) and <italic><tp:taxon-name><tp:taxon-name-part taxon-name-part-type="genus" reg="Primulina">P.</tp:taxon-name-part> <tp:taxon-name-part taxon-name-part-type="species" reg="pseudolinearifolia">pseudolinearifolia</tp:taxon-name-part></tp:taxon-name></italic> (Fig. <xref ref-type="fig" rid="F2">2C, D</xref>), but can be easily distinguished from the latter two by both surfaces of its leaf blades being densely papillose-hispid. It differs from <italic><tp:taxon-name><tp:taxon-name-part taxon-name-part-type="genus" reg="Primulina">P.</tp:taxon-name-part> <tp:taxon-name-part taxon-name-part-type="species" reg="linearifolia">linearifolia</tp:taxon-name-part></tp:taxon-name></italic> by its 1–2-flowered per cyme (vs. 4–7-flowered); pedicel 20–35 mm long (vs. 5–12 mm); calyx lobes 7.5–9 mm long (vs. 3.2–4 mm); disc ca. 1.2 mm high, margin entire (vs. ca. 0.5 mm, margin repand); capsule 5–6.5 cm long (vs. 2.2–3.6 cm). It also differs from <italic><tp:taxon-name><tp:taxon-name-part taxon-name-part-type="genus" reg="Primulina">P.</tp:taxon-name-part> <tp:taxon-name-part taxon-name-part-type="species" reg="pseudolinearifolia">pseudolinearifolia</tp:taxon-name-part></tp:taxon-name></italic> by its 1–2-flowered per cyme (vs. 4–12-flowered); pedicel 20–35 mm long (vs. 7–15 mm); central staminodes ca. 0.5 mm long (vs. ca. 3 mm); disc ca. 1.2 mm high, margin entire (vs. ca. 2.5 mm, margin repand).</p><fig id="F1" position="float" orientation="portrait"><object-id xmlns:xlink="http://www.w3.org/1999/xlink" content-type="doi" xlink:type="simple">10.3897/phytokeys.177.63878.figure1</object-id><object-id xmlns:xlink="http://www.w3.org/1999/xlink" content-type="arpha" xlink:type="simple">34416EC7-FC8A-5331-9DD3-297E25C10869</object-id><label>Figure 1.</label><caption><p><italic><tp:taxon-name><tp:taxon-name-part taxon-name-part-type="genus" reg="Primulina">Primulina</tp:taxon-name-part> <tp:taxon-name-part taxon-name-part-type="species" reg="papillosa">papillosa</tp:taxon-name-part></tp:taxon-name></italic><bold>A, B</bold> habitat <bold>C</bold> habit <bold>D</bold> front view of the corolla <bold>E</bold> lateral view of the corolla <bold>F</bold> top view of the corolla <bold>G</bold> adaxial and abaxial surface of leaf blades <bold>H</bold> papillose-hispid hairs on leaf blade surface <bold>I</bold> stamens <bold>J</bold> pistil, calyx and opened corolla with stamens and staminodes. (<bold>A, B</bold> photos by W.C. Chou, <bold>C–J</bold> photos by F. Wen; arranged by Z.B. Xin).</p></caption><graphic xmlns:xlink="http://www.w3.org/1999/xlink" xlink:href="phytokeys-177-055-g001.jpg" position="float" orientation="portrait" xlink:type="simple" id="oo_541644.jpg"><uri content-type="original_file" xlink:type="simple">https://binary.pensoft.net/fig/541644</uri></graphic></fig></tp:treatment-sec><tp:treatment-sec sec-type="material" id="SECID0EPAAE"><title>Type.</title><p>China. Guangxi: cultivated material in the Gesneriad Conservation Center of China and National <tp:taxon-name><tp:taxon-name-part taxon-name-part-type="family">Gesneriaceae</tp:taxon-name-part></tp:taxon-name> Germplasm Resources Bank, harvested on 24 October 2020, wild-collected, from Dingdang Town, Longan County, Nanning City, <named-content xmlns:xlink="http://www.w3.org/1999/xlink" content-type="dwc:verbatimCoordinates" xlink:type="simple"><named-content content-type="geo-json" specific-use="{&#34;type&#34;:&#34;Point&#34;,&#34;coordinates&#34;:[107.950000,23.116667]}" id="NCID0E4AAE" xlink:type="simple">23°07'N, 107°57'E</named-content></named-content>, 9 April 2020, <italic>W.C. Chou 20200409-01</italic> (Holotype, IBK!; Isotypes, IBK!).</p><fig id="F2" position="float" orientation="portrait"><object-id xmlns:xlink="http://www.w3.org/1999/xlink" content-type="doi" xlink:type="simple">10.3897/phytokeys.177.63878.figure2</object-id><object-id xmlns:xlink="http://www.w3.org/1999/xlink" content-type="arpha" xlink:type="simple">A67DE0A7-2E60-518C-97EA-3AEF91B63329</object-id><label>Figure 2.</label><caption><p>Comparison of three species of <italic><tp:taxon-name><tp:taxon-name-part taxon-name-part-type="genus" reg="Primulina">Primulina</tp:taxon-name-part></tp:taxon-name></italic><bold>A, B</bold><italic><tp:taxon-name><tp:taxon-name-part taxon-name-part-type="genus" reg="Primulina">P.</tp:taxon-name-part> <tp:taxon-name-part taxon-name-part-type="species" reg="linearifolia">linearifolia</tp:taxon-name-part></tp:taxon-name></italic><bold>C, D</bold><italic><tp:taxon-name><tp:taxon-name-part taxon-name-part-type="genus" reg="Primulina">P.</tp:taxon-name-part> <tp:taxon-name-part taxon-name-part-type="species" reg="pseudolinearifolia">pseudolinearifolia</tp:taxon-name-part></tp:taxon-name></italic><bold>E, F</bold><italic><tp:taxon-name><tp:taxon-name-part taxon-name-part-type="genus" reg="Primulina">P.</tp:taxon-name-part> <tp:taxon-name-part taxon-name-part-type="species" reg="papillosa">papillosa</tp:taxon-name-part></tp:taxon-name></italic>. (photos by F. Wen; arranged by Z.B. Xin).</p></caption><graphic xmlns:xlink="http://www.w3.org/1999/xlink" xlink:href="phytokeys-177-055-g002.jpg" position="float" orientation="portrait" xlink:type="simple" id="oo_541645.jpg"><uri content-type="original_file" xlink:type="simple">https://binary.pensoft.net/fig/541645</uri></graphic></fig></tp:treatment-sec><tp:treatment-sec sec-type="description" id="SECID0E6CAE"><title>Description.</title><p>Herbs perennial. <bold><italic>Rhizome</italic></bold> thickened, woody, subterete, 10–15 cm long, 1.5–2 cm in diameter, internodes inconspicuous, commonly branched at the apex of the rhizome or not branched. <bold><italic>Leaves</italic></bold> 15–25, congested at the apex of the rhizome, subsessile; <bold><italic>leaf blade</italic></bold> fleshy, linear-lanceolate, 5–15 × 0.9–1.8 cm, densely papillose-hispid on both surfaces, apex obtuse to round, base attenuate, margin entire, lateral veins 2–4 on each side of the mid-rib, conspicuous on the abaxial surface, inconspicuous on the adaxial surface. <bold><italic>Cymes</italic></bold> 2–5, axillary, 1–2-flowered; peduncle 4–8 cm long, ca. 2 mm in diameter, glandular-pubescent and sparsely pilose; <bold><italic>bracts</italic></bold> 2, opposite, linear-lanceolate, 6–8 × 1–1.5 mm, apex acute, margin entire, pubescent on both surfaces, pedicel 2–3.5 cm long, ca. 2 mm in diameter, glandular-pubescent. <bold><italic>Calyx</italic></bold> 5-parted from the base, segments equal, lanceolate, 7.5–9 × ca. 2 mm, abaxially glandular-pubescent, adaxially sparsely glandular-pubescent to glabrous, apex acute, margin entire. <bold><italic>Corolla</italic></bold> purple, throat with two yellow stripes inside, 3.5–4.5 cm long, outside puberulent with both glandular and eglandular hairs, inside glabrous, tube 2.5–3 cm long, orifice 0.8–1.5 cm in diameter; limb distinctly 2-lipped, adaxial lip 2-parted to the middle, with a yellow patch between the two adaxial lobes, lobes ovate, 6–7 × 8–9 mm, abaxial lip 3-parted to near the base, lobes ovate, 8–9 × 9–10 mm. <bold><italic>Stamens</italic></bold> 2, adnate ca. 1.2 cm above the corolla base; filaments 1.3–1.5 cm long, geniculate near the middle, sparsely pubescent; anthers reniform, 3.5–4 mm long, bearded; <bold><italic>staminodes</italic></bold> 3, lateral ones linear, glabrous, ca. 9 mm long, apex capitate, sparsely pubescent, adnate to ca. 1 cm above the corolla tube base, the central one ca. 0.5 mm long, apex capitate, adnate to 3.5 mm above the corolla tube base. <bold><italic>Disc</italic></bold> annular, ca. 1.2 mm high, margin entire, glabrous. <bold><italic>Pistil</italic></bold> 2.5–3 cm long, <bold><italic>ovary</italic></bold> 1.4–1.6 cm long, ca. 2 mm in diameter, densely glandular-pubescent and eglandular-pubescent; <bold><italic>style</italic></bold> 0.9–1.2 cm long, 1.5 mm in diameter, glandular-pubescent and eglandular-pubescent; <bold><italic>stigma</italic></bold> obtrapeziform, ca. 2 mm long, apex shallowly 2-lobed. <bold><italic>Capsule</italic></bold> linear, 5–6.5 cm long, 2–3 mm in diameter, puberulent with both glandular and eglandular hairs.</p></tp:treatment-sec><tp:treatment-sec sec-type="phenology" id="SECID0ESEAE"><title>Phenology.</title><p>Flowering from September to November, fruiting from October to December.</p></tp:treatment-sec><tp:treatment-sec sec-type="etymology" id="SECID0EXEAE"><title>Etymology.</title><p>The specific epithet ‘<italic><tp:taxon-name><tp:taxon-name-part taxon-name-part-type="genus" reg="Primulina"/><tp:taxon-name-part taxon-name-part-type="species" reg="papillosa">papillosa</tp:taxon-name-part></tp:taxon-name></italic>’ is derived from the leaf blade densely papillose-hispid on both surfaces.</p></tp:treatment-sec><tp:treatment-sec sec-type="Vernacular name" id="SECID0EHFAE"><title>Vernacular name.</title><p>The Chinese name ‘刺疣报春苣苔’ (Cì Yóu Bào Chūn Jù Tái) is newly coined for this species because of its special leaf blades surface full of densely papillose-hispid hairs.</p></tp:treatment-sec><tp:treatment-sec sec-type="distribution" id="SECID0EMFAE"><title>Distribution and habitat.</title><p><italic><tp:taxon-name><tp:taxon-name-part taxon-name-part-type="genus" reg="Primulina">Primulina</tp:taxon-name-part> <tp:taxon-name-part taxon-name-part-type="species" reg="papillosa">papillosa</tp:taxon-name-part></tp:taxon-name></italic> is only known from the type locality, Dingdang Town, Longan County, Nanning City, Guangxi, China. It only grows in crevices of the cliff near the top of limestone hills in a subtropical evergreen seasonal rain forest.</p></tp:treatment-sec><tp:treatment-sec sec-type="conservation status" id="SECID0E4FAE"><title>Conservation status.</title><p><italic><tp:taxon-name><tp:taxon-name-part taxon-name-part-type="genus" reg="Primulina">Primulina</tp:taxon-name-part> <tp:taxon-name-part taxon-name-part-type="species" reg="papillosa">papillosa</tp:taxon-name-part></tp:taxon-name></italic> is only found from the type population with less than 200 individuals. The EOO and AOO of the new species are about 1.05 km<sup>2</sup> and 0.01 km<sup>2</sup>, respectively. The beautiful flowers, thickened rhizomatous woody stem and leaves with dense papillose-hispid hairs, have led to its over-harvesting by local people who have sold it as an ornamental plant. Furthermore, the natural habitat is mostly disturbed due to local farmers imposing intense pressure on the remaining patches of primary forest. Thus, following the IUCN Red List Categories and Criteria (<xref ref-type="bibr" rid="B4">IUCN 2019</xref>), it is temporarily assessed as Critically Endangered [<abbrev xmlns:xlink="http://www.w3.org/1999/xlink" xlink:title="Critically Endangered" id="ABBRID0EWGAE" xlink:type="simple">CR</abbrev> B1+B2ab (iii, v)].</p></tp:treatment-sec><ref-list><ref id="B4"><mixed-citation xmlns:xlink="http://www.w3.org/1999/xlink" xlink:type="simple"><institution xlink:type="simple">IUCN</institution> (<year>2019</year>) Guidelines for Using the IUCN Red List Categories and Criteria. Version 14. Prepared by the Standards and Petitions Subcommittee of the IUCN Species Survival Commission. <ext-link xlink:type="simple" ext-link-type="uri" xlink:href="http://cmsdocs.s3.amazonaws.com/RedListGuidelines.pdf">http://cmsdocs.s3.amazonaws.com/RedListGuidelines.pdf</ext-link></mixed-citation></ref></ref-list></tp:taxon-treatment>
